# Supplementary material for: Structure–Activity Relationship of Flavonol O-Methylation Revealed by In Vitro, In Silico and Zebrafish Neurodegeneration Models
Source: Int J Mol Sci. 2026 May 30;27(11):4988. doi: 10.3390/ijms27114988 (PMC13257096; doi:10.3390/ijms27114988)
Supplement: Supplementary file 1 [file ijms-27-04988-s001.zip]

Archive with 1 entries (1 files):
- ijms-4322315-supplementary.pdf
